# Supplementary material for: Gene Discovery in the Threatened Elkhorn Coral: 454 Sequencing of the Acropora palmata Transcriptome
Source: PLoS One. 2011 Dec 28;6(12):e28634. doi: 10.1371/journal.pone.0028634 (PMC3247206; doi:10.1371/journal.pone.0028634)
Supplement: Information S1 — Distributions of log length ratios for A. palmata and N. vectensis transcripts, and fragmentation levels as compared to a set of 119 single copy orthologs. (XLSX) [file pone.0028634.s001.xlsx]

## Sheet: Distributions
Coverage of the A. palmata transcriptome was high, both in terms of sequences tagged and bases covered, with low levels of fragmentation. Lengths of the A. palmata sequences were generally greater than those of N. vectensis as shown in A) the distribution of log transformed A. palmata to N. vectensis sequence length ratios for all high quality BLAST hits between the transcriptomes of the two spec…

## Sheet: Annotations of 119 OGs
OrthoDB ID (119 single copy genes)	N hits from A. palm contigs & singletons	A. palmata annotation	OrthoDB annotation
EOG405XWG	1	Anterior pharynx defective, putative	Anterior pharynx defective 1 homolog A
EOG41G80W	1	Heparan-sulfate 6-O-sulfotransferase 1-B	heparan sulfate 6-o-sulfotransferase
EOG42FZ9W	1	THO complex subunit 5 homolog	THO complex 5
EOG42VF9V	1	Ccnc protein	Cyclin C
EOG42Z9HW	1	Histone deacetylase 2	histone deacetylase
EOG42Z9KH	1	Membrane coat complex retromer, subunit VPS29/PEP11, putative	Membrane coat complex retromer, subunit VPS29/PEP11, putative
EOG43JHXP	1	tRNA (cytosine-5-)-methyltransferase NSUN2	tRNA (cytosine-5-)-methyltransferase CG6133
EOG43JJ0S	1	CG6707, isoform B	CG6707, isoform B
EOG444RF9	1	cDNA FLJ61418, highly similar to DnaJ homolog subfamily C member 8	DnaJ homolog subfamily C member 8
EOG447MMV	1	Zgc:112985	Zgc:112985
EOG44J7CG	1	Novel protein similar to H.sapiens FBXL20, F-box and leucine-rich repeat protein 20 (FBXL20)	F-box and leucine-rich repeat protein 2
EOG44J7FB	1	Mitochondrial ATP synthase subunit 9-like protein	ATP synthase C subunit, putative;
EOG454FS1	1	T-complex protein 1, delta subunit	T-complex protein 1 subunit delta
EOG45MSZ1	1	Transportin-1	Transportin-1
EOG45MT2B	1	NADH-ubiquinone oxidoreductase subunit CI-B14	NADH-Ubiquinone oxidoreductase B14 subunit
EOG45QP8T	1	Putative tumor suppressor candidate 3	Putative tumor suppressor candidate 3
EOG45XDPC	1	Pleiotropic regulator 1 (PRL1 homolog, Arabidopsis)	Pleiotropic regulator 1
EOG4618ZF	1	Twinfilin-1	Twinfilin-1
EOG46MHBX	1	Sphingosine-1-phosphate lyase 1	Sphingosine-1-phosphate lyase 1
EOG48SNQF	1	40S ribosomal protein S12	40S ribosomal protein S12
EOG49SC1Q	1	Branched-chain alpha-keto acid dehydrogenase E1-beta subunit	Branched chain keto acid dehydrogenase E1, beta polypeptide; Branched chain keto acid dehydrogenase E1, beta polypeptide (Maple syrup urine disease), isoform CRA_b
EOG4B2ZPP	1	Hypothetical LOC496448	Clathrin
EOG4B2ZQ3	1	Ddx10 protein	Ddx10 protein
EOG4B8Q8W	1	Lin-7 homolog C	Lin-7 homolog A (C. elegans); Neuroepithelial polarity protein; Novel protein (Zgc:73090)
EOG4C2P4D	1	MGC68780 protein	GA19838
EOG4D840C	1	Phosphatidate cytidylyltransferase	Phosphatidate cytidylyltransferase
EOG4DFVG3	1	MGC97656 protein	Brain cDNA, clone: QnpA-16974, similar to human thyroid receptor interacting protein 15 (TRIP15),
EOG4DRG5R	1	Transport protein Sec61 subunit alpha 2	transport protein Sec61 subunit alpha 2
EOG4FXX2P	1	Mitogen-activated protein kinase 14	Mitogen-activated protein kinase 14
EOG4H1GPN	1	Paxillin, putative	paxillin
EOG4JHJ7K	1	Glycyl-tRNA synthetase	Glycyl-tRNA synthetase
EOG4JQ8SS	1	Novel protein similar to vertebrate exosome component 1 (EXOSC1)	Novel protein similar to vertebrate exosome component 1 (EXOSC1)
EOG4JX17D	1	Kruppel-like zinc finger protein, putative	Kruppel-like zinc finger protein, putative
EOG4M0KVR	1	MGC79578 protein	Ab1-334
EOG4N0978	1	Rtf1 Paf1/RNA polymerase II complex component homolog (S. cerevisiae)	Rtf1 Paf1/RNA polymerase II complex component homolog (S. cerevisiae)
EOG4NS873	1	Ubiquitin carrier protein	Ubiquitin-conjugating enzyme E2 1
EOG4NW4FF	1	RAS-related protein, putative	cDNA FLJ51998, highly similar to Ras-related protein Rab-2A
EOG4NW4FK	1	Rab5 protein	Drab5; GH24702p; Rab-protein 5, isoform A; Rab-protein 5, isoform B; Rab-protein 5, isoform C; Rab-protein 5, isoform D; Rab-protein 5, isoform E; Rab-protein 5, isoform F; Rab5; Rab5 protein
EOG4P2VZ3	1	Ring finger protein 2, isoform CRA_b	E3 ubiquitin-protein ligase RING1
EOG4Q89QB	1	Adaptor-related protein complex 1, gamma 1 subunit	adaptin, alpha/gamma/epsilon
EOG4QZDF6	1	Ribose-phosphate pyrophosphokinase	Ribose-phosphate pyrophosphokinase
EOG4RNH49	1	RAS oncogene protein	Ras-related protein Rab-23
EOG4V1CT0	1	Kinesin-II 85 kDa subunit	Kinesin-like protein
EOG4V482N	1	ATPase, H+ transporting, V0 subunit D isoform 1	ATPase, H+ transporting, lysosomal 38kDa, V0 subunit d1; RCG51062, isoform CRA_a
EOG4XD8JH	1	Aspartyl-tRNA synthetase	aspartyl-tRNA synthetase
EOG4XH4T3	1	Transmembrane protein 49	transmembrane protein 49
EOG415N7H	2	Mortality factor 4 like 1	Mortality factor 4-like protein 1
EOG41P0F5	2	Phosphatase methylesterase 1	phosphatase methylesterase 1
EOG41VQWH	2	P70 ribosomal protein S6 kinase	70 kDa S6 kinase
EOG42FZ9M	2	Glycerol-3-phosphate dehydrogenase	Glycerol-3-phosphate dehydrogenase
EOG43BSHG	2	MGC131082 protein	ubiquitin-activating enzyme E1 domain-containing protein 1
EOG44BGWZ	2	Golgi phosphoprotein 3	golgi phosphoprotein 3
EOG44FC3W	2	Chromosome 2 SCAF14781, whole genome shotgun sequence.	CG6401; LD44262p
EOG44N3KD	2	Protein phosphatase 2A regulatory subunit B55 delta isoform	phosphatase pp2a regulatory subunit b
EOG44N3KT	2	Proteasome (Prosome, macropain) 26S subunit, non-ATPase, 6	26S proteasome non-ATPase regulatory subunit 6
EOG45QP62	2	Elongation factor Tu GTP-binding domain-containing protein 1	cDNA FLJ32094 fis, clone OCBBF2000986, highly similar to Homo sapiens elongation factor Tu GTP binding domain containing 1, transcript variant 1, mRNA
EOG46MHB9	2	6-phosphofructokinase, muscle type	6 phosphofructokinase-like protein
EOG46QCM6	2	Casein kinase 1 protein, gamma	casein kinase
EOG473VKB	2	LOC100124822 protein	signal peptide peptidase
EOG47Q30K	2	Rgs7 protein	cDNA FLJ61685, highly similar to Regulator of G-protein signaling 7
EOG4899HB	2	Runx	Runx
EOG4BS2CR	2	PRP4 pre-mRNA processing factor 4 homolog B (Yeast)	PRP4 pre-mRNA processing factor 4 homolog B
EOG4D2CKK	2	Ubiquitin carrier protein	Ubiquitin carrier protein
EOG4F4Z4M	2	Dihydrolipoamide branched chain transacylase E2	Branched-chain alpha-keto acid dihydrolipoyl acyltransferase
EOG4GF87R	2	Actin-like protein 6A	actin
EOG4H4BZQ	2	Transmembrane emp24 domain-containing protein 9	Transmembrane emp24 protein transport domain containing 9
EOG4HMQ30	2	SEC24 family, member B (S. cerevisiae)	Sec24
EOG4HMQ33	2	Dynamin-like 120 kDa protein, mitochondrial	dynamin
EOG4J163C	2	Zgc:112145	Zgc:112145
EOG4J6XKC	2	CCR4-associated factor, putative	CCR4-associated factor, putative;
EOG4JQ8Q4	2	Isoleucyl-tRNA synthetase	Isoleucine-tRNA synthetase
EOG4K9H4V	2	Ubiquitination factor E4B, UFD2 homolog (S. cerevisiae)	cDNA FLJ78424, highly similar to Homo sapiens ubiquitination factor E4B (UFD2 homolog, yeast) (UBE4B), mRNA
EOG4KQ052	2	AMMECR1-like protein	AMME syndrome candidate gene 1 protein
EOG4N099M	2	Protein mago nashi homolog 2	Protein mago nashi homolog 2
EOG4P00NV	2	GPN-loop GTPase 3	GPN-loop GTPase 3
EOG4PVTSK	2	DnaJ homolog subfamily A member 1	DnaJ (Hsp40) homolog, subfamily A, member 1
EOG4QNSPV	2	Protein RMD5 homolog A	Protein RMD5 homolog A
EOG4QRNX3	2	Glucose-regulated protein 94	Heat shock protein 90kDa beta (Grp94), member 1; Tumor rejection antigen (Gp96) 1
EOG4QZDFB	2	Cysteine and histidine-rich domain-containing protein 1	Cysteine and histidine-rich domain (CHORD)-containing, zinc binding protein 1
EOG4STZ10	2	LOC496097 protein	oligoribonuclease
EOG4TQS2X	2	E3 ubiquitin-protein ligase MARCH6	E3 ubiquitin-protein ligase MARCH6
EOG4VTBS0	2	UDP-glucuronic acid/UDP-N-acetylgalactosamine dual transporter	UDP-glucuronic acid/UDP-N-acetylgalactosamine transporter
EOG4VX724	2	Chromosome 10 SCAF15019, whole genome shotgun sequence.	GA10094
EOG4WDK4T	2	GA24853	GA24853
EOG4WM9MH	2	Protein VAC14 homolog	VAC14
EOG4Z3C6B	2	Paired amphipathic helix protein Sin3a	Paired amphipathic helix protein Sin3a
EOG4ZGV7M	2	ATP synthase, H+ transporting, mitochondrial F0 complex, subunit b, isoform 1	ATP synthase, H+ transporting, mitochondrial F0 complex, subunit b, isoform 1
EOG405XT5	3	DOCK7 protein	Dock7 protein
EOG40KDS4	3	Aryl hydrocarbone receptor nuclear translocator	Aryl hydrocarbon receptor nuclear translocater
EOG40P90C	3	Bromodomain and PHD finger containing, 1	Bromodomain and PHD finger containing protein 1 transcript BRPF2
EOG41VQZZ	3	Phosphatidylethanolamine-binding protein	ACYPI009041 protein
EOG46X44T	3	Calcineurin B, putative	Calcineurin B homologous protein 2
EOG490D3W	3	Ubqln2-prov protein	Putative uncharacterized protein Ubqln2; Ubiquilin 2 (Predicted)
EOG49KMH4	3	Tln2 protein	TLN2 protein
EOG4JX19Z	3	LOC100145760 protein	BTB and poz domain-containing protein, putative
EOG4K3RSK	3	Mad2l1 protein	MAD2 mitotic arrest deficient-like 1 (Yeast)
EOG4KH7ND	3	GE24501	GE24501
EOG4MKT86	3	Eukaryotic translation initiation factor 3 subunit A	eukaryotic translation initiation factor 3 subunit 10
EOG4QC5Z1	3	RNA polymerase-associated protein CTR9 homolog	RNA polymerase-associated protein Ctr9 homolog
EOG4QRNWS	3	Exportin-2	Exportin-2
EOG4TMWVB	3	Eukaryotic translation initiation factor 3 subunit D	eukaryotic translation initiation factor 3 subunit 7
EOG4TQS3G	3	MGC80715 protein	Chromosome 10 SCAF12030, whole genome shotgun sequence.
EOG4WQ5VZ	3	GM22819	GM22819
EOG4325R9	4	HBS1-like protein	HBS1-like protein
EOG45XDRT	4	Diphosphoinositol polyphosphate phosphohydrolase 1	diphosphoinositol polyphosphate phosphohydrolase
EOG4BGFP8	4	Kinesin light chain	Kinesin light chain
EOG4C2P39	4	V-type proton ATPase 116 kDa subunit a isoform 1	ATPase, H+ transporting, lysosomal V0 subunit a isoform 1
EOG4F7TBQ	4	MKIAA4233 protein	ATP8A2
EOG4GQVZ0	4	SWI/SNF complex subunit SMARCC2	SWI/SNF complex subunit SMARCC2
EOG4HQKB9	4	CAMP-specific phosphodiesterase	c-AMP specific 3',5'-cyclic phosphodiesterase
EOG4WT231	4	Protein furry homolog-like	Protein furry homolog
EOG4Z3CB1	4	Mapmodulin, putative	Mapmodulin, putative
EOG493899	5	Transformation/transcription domain-associated protein variant	Transformation/transcription domain-associated protein, putative;
EOG4BZSVB	5	Probable ATP-dependent RNA helicase DDX20	DDX20 protein
EOG4M96JD	5	PC3-like endoprotease variant B	Prohormone convertase 2
EOG4PGBSV	5	Probable ATP-dependent RNA helicase DDX46	ATP-dependent RNA helicase DDX42
EOG4T1PD1	5	Golgi-specific brefeldin A-resistance factor 1	Golgi-specific brefeldin A resistance factor 1
EOG4XD8HP	7	High conductance calcium-activated potassium channel	Calcium activated potassium channel, putative
EOG4FFJWQ	19	IFT80 protein	intraflagellar transport 80
