# Supplementary material for: Gene Discovery in the Threatened Elkhorn Coral: 454 Sequencing of the Acropora palmata Transcriptome
Source: PLoS One. 2011 Dec 28;6(12):e28634. doi: 10.1371/journal.pone.0028634 (PMC3247206; doi:10.1371/journal.pone.0028634)
Supplement: Information S2 — Results of tests for natural selection using the program codeml. (XLSX) [file pone.0028634.s002.xlsx]

## Sheet: PAMLresults
Results of tests for natural selection using the program codeml. Positive selection was modeled on the branch leading to all cnidarian sequences (indicated in red on the tree). ω = dN/dS ratio. κ = Transition/transversion ratio. LRT = likelihood ratio test (2ΔlnL).
Model Description	Model ID	d.f.	parameters	κ	-lnL	LRT	p-value
no variation in ω	M0	1	37	1.2493	7728.39
discreet ω classes	M3	5	41	1.2657	7572.09	312.605	0.0*
nearly neutral	M1a	2	38	1.37582	7677.27
positive selection	M2a	4	40	1.364	7671.57	11.4082	0.02*
beta distributed	M7	2	38	1.31674	7521.96
beta + selection	M8	4	40	1.30677	7521.95	0.02943	0.999

## Sheet: ProteinAlignment
Alignment of translated cDNA sequences used for PAML analysis. Colored bars indicate strength of consensus. Aterisks denote amino acids in direct contact with DNA in human p53, and plus signs signify amino acids that complex a zinc atom (Pankow & Bamberger 2007).
	* + + + *+ * * *
Majority	SSTAKSATWTYSPELKKLYCQLAKTCPIQFKVXSPPPPGXVIRAMPVYKKXEHVTEVVKRCPNHELXXEFNEDXXAPPSHLIRVEGNPLAQYVEDPITGRHSVLVPYEPPQVGTEFTTVLYNFMCNSSCVGGMNRRPILIIFTLEXXDGQVLGRRCFEVRVCACPG
	---------+---------+---------+---------+---------+---------+---------+---------+---------+---------+---------+---------+---------+---------+---------+---------+------
	10 20 30 40 50 60 70 80 90 100 110 120 130 140 150 160
	---------+---------+---------+---------+---------+---------+---------+---------+---------+---------+---------+---------+---------+---------+---------+---------+------
Hs_p53	SGTAKSVTCTYSPALNKMFCQLAKTCPVQLWVDSTPPPGTRVRAMAIYKQSQHMTEVVRRCPHHERC-SDSDG--APPQHLIRVEGNLRVEYLDDRNTFRHSVVVPYEPPEVGSDCTTIHYNYMCNSSCMGGMNRRPILTIITLEDSSGNLLGRNSFEVRVCACPG
Gg_p53	AGTAKSVTCTYSPVLNKVYCRLAKPCPVQVRVGVAPPPGSSLRAVAVYKKSEHVAEVVRRCPHHERCGGGTDG--APAQHLIRVEGNPQARYHDDETTKRHSVVVPYEPPEVGSDCTTVLYNFMCNSSCMGGMNRRPILTILTLEGPGGQLLGRRCFEVRVCACPG
Xl_p53	NGTAKSVTCTYSPELNKLFCQLAKTCPLLVRVESPPPRGSILRATAVYKKSEHVAEVVKRCPHHERSVEPGED--APPSHLMRVEGNLQAYYMEDVNSGRHSVCVPYEGPQVGTECTTVLYNYMCNSSCMGGMNRRPILTIITLETPQGLLLGRRCFEVRVCACPG
Dr_p53	SGTAKSVTCTYSPDLNKLFCQLAKTCPVQMVVDVAPPQGSVVRATAIYKKSEHVAEVVRRCPHHERTP---GDNLAPAGHLIRVEGNQRANYREDNITLRHSVFVPYEAPQLGAEWTTVLLNYMCNSSCMGGMNRRPILTIITLETQEGQLLGRRSFEVRVCACPG
Ol_p53	SGTAKSVTSTYSETLNKLYCQLAKTSPIEVRVSKEPPKGAILRATAVYKKTEHVADVVRRCPHHQ-----NEDSVEHRSHLIRVEGSQLAQYFEDPYTKRQSVTVPYEPPQPGSEMTTILLSYMCNSSCMGGMNRRPILTILTLE--EGLVLGRRCFEVRICACPG
Hs_p63	SSTAKSATWTYSTELKKLYCQIAKTCPIQIKVMTPPPQGAVIRAMPVYKKAEHVTEVVKRCPNHELSREFNEGQIAPPSHLIRVEGNSHAQYVEDPITGRQSVLVPYEPPQVGTEFTTVLYNFMCNSSCVGGMNRRPILIIVTLETRDGQVLGRRCFEARICACPG
Gg_p63	SSTAKSATWTYSTELKKLYCQIAKTCPIQIKVMTPPPQGAVIRAMPVYKKAGHVTEVVKRCPNHELSREFNEGQIAPPSHLIRVEGNSHAQYVEDPITGRQSVLVPYEPPQVGTEFTTVLYNFMCNSSCVGGMNRRPILIIVTLETRDGQVLGRRCFEARICACPG
Dr_p63	SSTAKSATWTYSTELKKLYCQIAKTCPIQIKVLTNPPQGAVIRAMPVYKKAEHVTEVVKRCPNHELSREFNDGQIAPPSHLIRVEGNSHAQYVEDSITGRQSVLVPYEPPQVGTEFTTILYNFMCNSSCVGGMNRRPILIIVTLETRDGQVLGRRCFEARICACPG
Hs_p73	SSTAKSATWTYSPLLKKLYCQIAKTCPIQIKVSTPPPPGTAIRAMPVYKKAEHVTDVVKRCPNHELGRDFNEGQSAPASHLIRVEGNNLSQYVDDPVTGRQSVVVPYEPPQVGTEFTTILYNFMCNSSCVGGMNRRPILIIITLEMRDGQVLGRRSFEGRICACPG
Dr_p73	SSTAKSATWTYSPLLKKLYCQIAKTCPIQIKLASSPPNGSVIRAMPIYKKAEHVTEVVKRCPNHKLGRDFNESQTAPASHLIRVEGNNLCQYVDDPVTGRQSVLVPYESPQVGTEFTTILYNFMCNSSCVGGMNRRPILIIITLETRDGQVLGRRSFEGRICACPG
Me_p63p73	SKETKSTTWTYSESLKKLYVRMATTCPIRFKCLRQPPQGCVIRAMPIFMKPEHVQEPVKRCPNHATSKEHNEN-HPAPTHLCRCE-HKLAKFVEDPYTSRQSVLIPHEIPQAGSEWVTNLFQFMCLGSCVGGPNRRPIQIVLTLE--DNQVLGRRAVEVRICACPG
Lf_p53	SKETKSTTWTYSEKLDKLYVRMATTCPVRFKTARPPPSGCQIRAMPIYMKPEHVQEVVKRCPNHATAKEHNEK-HPAPLHIVRCE-HKLAKYHEDKYSGRQSVLIPHEMPQAGSEWVVNLYQFMCLGSCVGGPNRRPIQLVFTLE--DNQVLGRRAVEVRICACPG
Sp_p63	SQAAKSVSWTYSPTLKKLFVDRDKPCPIQFKTTSAPPPNCFIRVLPIFKQAENLAEVVSRCPNHVGSPQDYSK-----DHLVLCS-DPATMYYTDLQSARHSLVVPYTVPQVGTEFSKYLFTFKCFISCVGGLNRRKIQLVFTLENETGSILGRQVLDVRVCACPG
Nv_pEC53	TQPKKVADWIYSTSQNKLYIKPQTPCPMKFSVTGCVPPGTFIRAIPIFKLPEHAKDVVRCCPNHTLL-EQSNR--PAMAHFIRSDNP-RAEYERCAQSGRLSVKIPFHVTQSEEIIVHELFSFVCNNSC-GGLNRRAIQIVFTLEQAVAVSCWRCSIETRVCACPG
Nv_pVS53	ESASKSATWTYSEKCKKLYVNLASFCPIKFKTTVKPPPGSYLRGVAVFKGSTNLHDIVKRCPNHM---ETSQDGQEKVSHFMRSN-NPSARYNVCPESGRHSILIPYTGPQVGTEFVTEMFAFMCFSSCPSGPSRRPVEIIFTLE--DGQTLGRQVVEIRVCACPG
Ap_pVS53	ESASKSATWTYSDVCKKLYVNLASFCPIKFKTRMQPPAGTVLRAVAVFKGSTNLHDVVKRCPNHM---ESSNDGSAPKDQFIRSN-NHAAHYHTCPESMRHSVLLPYNGPQVGTEFVTEMFAFMCFSSCASGPSRRPVEVIFTLE--DGQTLGRRVVEIRVCACPG
Nv_p63	GPTPKSAPWTYSHQLQKLLCRMKCLVPVRLVFRSKPPEGFYIRAVVVYKQPEHFREVVERCANHI---TRQDDGHTAPKHLLRCE-NTKTLYRTCNLTGRHELMFPTRKPDAGMDYFKDMFQFMCFNSCPGGLNRRPIIVIFTLE--SGVVYGRKVLDVRVCACPG
Ap_p63	VPVTKSVHWTYSPYLDKLFLKMRVIVPFRIKLQGYPSPQTFIRAVVIYRQPEYYRENVERCPNHI---TKHKDGHHAPKHLLRCE-NPQTTYVTCPVTGRHCLTIPLGEPQAGSDFVTEMFQFMCFNSCPGGLNRRPILVIFTLE--GNQVLGRKALNIRVCACPG
Ci_p53p73	ESAPKSAQYTYSPIINKLFVKMNVTCPIKFKCARPPPNGCVVRVMPVFKRPEHVTDIVTRCPNHKI--PDQAQHIPHSQHLIRAEGENPAIYNVAM--GRENVAVMFERPQIGAEYTTVLYKFMCLSSCVGGINRRPLNAVFNLENAEGQVLGRRVVEVRVCSCPG

## Sheet: cDNA_Alignment
Alignment:
19 498
Nv_pEC53a	ACT CAG CCC AAG AAG GTG GCA GAT TGG ATT TAT TCG ACA TCA CAA AAC AAG CTG TAC ATC AAA CCA CAG ACG CCA TGT CCT ATG AAG TTT TCC GTC ACA GGA TGT GTA CCT CCA GGA ACA TTC ATC AGG GCA ATT CCC ATC TTC AAG CTA CCC GAG CAC GCG AAA GAC GTC GTG CGC TGT TGT CCA AAC CAC ACT TTA CTC --- GAG CAA AGC AAC AGA C-- -AT CCG GCA ATG GCG CAT TTT ATT CGG TCA GAT AAC CCT --- CGC GCT GAA TAC GAG CGA TGC GCA CAG TCT GGG AGG…
Hs_p53	TCT GGG ACA GCC AAG TCT GTG ACT TGC ACG TAC TCC CCT GCC CTC AAC AAG ATG TTT TGC CAA CTG GCC AAG ACC TGC CCT GTG CAG CTG TGG GTT GAT TCC ACA CCC CCG CCC GGC ACC CGC GTC CGC GCC ATG GCC ATC TAC AAG CAG TCA CAG CAC ATG ACG GAG GTT GTG AGG CGC TGC CCC CAC CAT GAG CGC TGC --- TCA GAT AGC GAT GGT C-- -TG GCC CCT CCT CAG CAT CTT ATC CGA GTG GAA GGA AAT TTG CGT GTG GAG TAT TTG GAT GAC AGA AAC ACT TTT CGA…
Gg_p53	GCG GGC ACA GCC AAA TCG GTC ACC TGC ACT TAC TCC CCG GTG CTG AAT AAG GTC TAT TGC CGC CTG GCC AAG CCG TGC CCG GTG CAG GTG AGG GTG GGG GTG GCG CCC CCC CCC GGT TCC TCC CTC CGC GCC GTG GCC GTC TAT AAG AAA TCA GAG CAC GTG GCC GAA GTG GTG CGG CGC TGC CCC CAC CAC GAG CGC TGC GGG GGG GGC ACC GAC GGC C-- -TG GCC CCC GCA CAG CAC CTC ATC CGG GTG GAG GGG AAC CCC CAG GCG CGT TAC CAC GAC GAC GAG ACC ACC AAA CGG…
Xl_p53	AAC GGC ACC GCA AAG TCT GTT ACC TGC ACG TAT TCC CCA GAG CTC AAC AAA CTC TTC TGC CAG TTG GCC AAG ACT TGC CCT TTG CTG GTG CGT GTG GAG AGC CCC CCG CCT CGC GGC TCC ATT CTC CGG GCT ACG GCC GTC TAC AAG AAA TCT GAG CAT GTG GCC GAG GTG GTG AAG AGA TGC CCC CAC CAT GAG CGC AGT GTG GAG CCA GGG GAG GAT G-- -CT GCG CCT CCC AGT CAC CTG ATG CGA GTG GAG GGA AAT CTC CAG GCT TAT TAT ATG GAG GAT GTA AAT AGC GGG CGC…
Dr_p53	TCT GGC ACA GCA AAA TCT GTA ACT TGC ACT TAT TCA CCG GAC CTG AAT AAA CTC TTC TGT CAG CTG GCA AAA ACT TGC CCC GTT CAA ATG GTG GTG GAC GTT GCC CCT CCA CAG GGC TCC GTG GTT CGA GCC ACT GCC ATC TAT AAG AAG TCC GAG CAT GTG GCT GAA GTG GTC CGC AGA TGC CCC CAT CAT GAG CGA ACC CCG G-- --- -AT GGA GAT AAC TTG GCG CCT GCT GGT CAT TTG ATA AGA GTG GAG GGC AAT CAG CGA GCA AAT TAC AGG GAA GAT AAC ATC ACT TTA AGG…
Hs_p63	TCG AGC ACC GCC AAG TCG GCC ACC TGG ACG TAT TCC ACT GAA CTG AAG AAA CTC TAC TGC CAA ATT GCA AAG ACA TGC CCC ATC CAG ATC AAG GTG ATG ACC CCA CCT CCT CAG GGA GCT GTT ATC CGC GCC ATG CCT GTC TAC AAA AAA GCT GAG CAC GTC ACG GAG GTG GTG AAG CGG TGC CCC AAC CAT GAG CTG AGC CGT GAA TTC AAC GAG GGA CAG ATT GCC CCT CCT AGT CAT TTG ATT CGA GTA GAG GGG AAC AGC CAT GCC CAG TAT GTA GAA GAT CCC ATC ACA GGA AGA…
Gg_p63	TCC AGC ACA GCA AAG TCT GCA ACG TGG ACG TAT TCC ACT GAA CTG AAG AAG CTG TAC TGC CAG ATT GCC AAG ACA TGC CCC ATT CAG ATC AAA GTG ATG ACC CCA CCA CCC CAG GGA GCT GTC ATC CGG GCT ATG CCA GTC TAC AAA AAA GCA GGG CAC GTC ACC GAA GTG GTC AAA CGC TGC CCG AAC CAC GAG CTG AGC CGG GAG TTC AAT GAG GGG CAG ATT GCA CCT CCT AGC CAC CTG ATC AGA GTG GAA GGA AAC AGC CAT GCC CAG TAT GTG GAA GAC CCC ATC ACT GGG AGA…
Dr_p63	TCC AGC ACA GCC AAA TCT GCA ACC TGG ACG TAC TCC ACA GAG TTG AAG AAG CTG TAC TGT CAG ATT GCC AAA ACA TGT CCT ATT CAA ATC AAG GTC CTA ACC AAC CCA CCC CAG GGT GCA GTC ATA CGG GCC ATG CCT GTC TAT AAG AAA GCA GAG CAT GTT ACT GAG GTG GTC AAA CGA TGC CCG AAC CAC GAG CTG AGC AGA GAG TTC AAT GAC GGC CAA ATA GCC CCA CCC AGT CAC CTT ATT AGG GTT GAG GGG AAC AGT CAC GCT CAA TAC GTG GAG GAT TCC ATT ACT GGG CGT…
Hs_p73	TCC AGC ACG GCC AAG TCA GCC ACC TGG ACG TAC TCC CCG CTC TTG AAG AAA CTC TAC TGC CAG ATC GCC AAG ACA TGC CCC ATC CAG ATC AAG GTG TCC ACC CCG CCA CCC CCA GGC ACT GCC ATC CGG GCC ATG CCT GTT TAC AAG AAA GCG GAG CAC GTG ACC GAC GTC GTG AAA CGC TGC CCC AAC CAC GAG CTC GGG AGG GAC TTC AAC GAA GGA CAG TCT GCT CCA GCC AGC CAC CTC ATC CGC GTG GAA GGC AAT AAT CTC TCG CAG TAT GTG GAT GAC CCT GTC ACC GGC AGG…
Dr_p73	TCC AGC ACC GCC AAG TCA GCC ACC TGG ACG TAC TCT CCA TTG CTC AAG AAA TTA TAC TGT CAG ATT GCC AAG ACT TGT CCG ATT CAA ATC AAA CTG GCA TCT TCA CCC CCG AAC GGC AGT GTG ATC CGA GCC ATG CCC ATC TAC AAG AAG GCT GAG CAC GTC ACA GAG GTG GTC AAA CGT TGC CCG AAT CAC AAA CTC GGA CGG GAC TTC AAC GAA AGT CAG ACG GCT CCT GCC AGT CAT TTG ATA AGA GTA GAG GGC AAT AAT CTG TGT CAG TAT GTG GAC GAC CCA GTA ACA GGT CGA…
Ol_p53	TCT GGC ACT GCA AAG TCT GTG ACG TCC ACA TAC TCT GAA ACT TTA AAT AAG CTG TAC TGC CAG CTT GCA AAA ACC AGC CCC ATA GAA GTC CGG GTG AGC AAG GAG CCT CCA AAG GGC GCC ATT CTC AGG GCC ACT GCG GTC TAC AAG AAG ACG GAG CAC GTG GCG GAC GTG GTG AGG AGG TGT CCC CAC CAC CAA --- --- --- --- --- AAC GAG GAC TCT GTG GAG CAC CGA AGC CAT CTG ATT CGG GTG GAG GGC AGC CAG CTG GCC CAG TAT TTT GAA GAC CCT TAT ACC AAA AGG…
Me_p63p73	TCA AAA GAG ACC AAG TCT ACC ACA TGG ACA TAC TCA GAG TCA CTT AAG AAA TTA TAC GTC AGA ATG GCA ACA ACT TGC CCA ATC CGA TTT AAA TGT TTA AGA CAG CCC CCA CAG GGA TGT GTT ATT CGT GCA ATG CCA ATA TTC ATG AAA CCT GAA CAT GTC CAA GAA CCT GTA AAA AGA TGC CCA AAT CAT GCC ACA TCT AAA GAG CAC AAT GAA AAT --- CAT CCA GCT CCA ACA CAT TTA TGT CGA TGT GAG --- CAC AAA CTT GCT AAA TTT GTT GAA GAT CCA TAT ACC AGC CGC…
Lf_p53	TCA AAA GAA ACC AAA TCT ACA ACA TGG ACT TAT TCT GAG AAA TTA GAC AAA TTG TAT GTA AGG ATG GCT ACT ACG TGT CCA GTT CGG TTC AAA ACA GCA CGA CCT CCT CCT TCT GGT TGT CAG ATT CGA GCA ATG CCA ATT TAT ATG AAA CCA GAA CAT GTG CAA GAA GTG GTT AAG AGA TGT CCT AAT CAT GCT ACA GCA AAA GAG CAT AAT GAA AAA --- CAT CCA GCT CCT CTT CAT ATT GTC CGT TGT GAA --- CAC AAA CTT GCA AAA TAC CAT GAA GAT AAA TAT AGT GGT AGA…
Nv_pVS53a	GAG TCA GCC TCA AAG TCA GCT ACT TGG ACG TAC TCG GAG AAG TGC AAA AAA CTG TAC GTG AAC CTG GCA AGC TTC TGC CCC ATC AAG TTC AAG ACA ACC GTT AAG CCG CCC CCG GGG TCC TAC CTG AGG GGC GTG GCA GTC TTC AAG GGG TCC ACC AAC TTG CAC GAT ATC GTC AAG AGG TGT CCT AAC CAC ATG --- --- --- GAG ACG TCA CAG GAT GGA CAA GAG AAG GTT AGT CAT TTC ATG AGG AGT AAC --- AAC CCC TCC GCA CGC TAT AAC GTC TGC CCG GAG TCT GGT CGC…
Ap_pVS53a	GAA TCA GCT TCT AAG TCA GCC ACT TGG ACA TAT TCT GAT GTT TGC AAA AAG TTG TAT GTC AAT CTG GCC AGC TTC TGT CCA ATT AAG TTC AAA ACT CGA ATG CAG CCT CCA GCT GGA ACT GTC TTA AGA GCC GTT GCG GTG TTC AAG GGG TCA ACA AAT CTA CAT GAT GTT GTG AAA AGG TGT CCA AAC CAC ATG --- --- --- GAG AGC TCC AAT GAT GGT TCT GCT CCA AAG GAC CAG TTT ATC CGC AGC AAC --- AAC CAT GCT GCT CAT TAC CAT ACT TGC CCT GAG TCA ATG AGA…
Sp_p63	TCC CAG GCG GCT AAG AGT GTA TCA TGG ACT TAC AGT CCC ACT CTA AAG AAG TTG TTT GTG GAC AGG GAC AAG CCA TGC CCT ATT CAA TTC AAA ACT ACA TCA GCG CCC CCT CCA AAC TGC TTC ATC AGG GTC CTG CCT ATA TTC AAA CAA GCG GAG AAC CTG GCC GAA GTA GTC AGT AGG TGC CCC AAC CAC GTG GGT TCG CCG CAG GAT TAT TCC AAG --- --- --- --- --- GAC CAT TTG GTC CTC TGC AGT --- GAT CCT GCC ACG ATG TAT TAC ACC GAT CTA CAA AGT GCA CGG…
Nv_p63	GGA CCA ACC CCA AAA TCA GCT CCT TGG ACA TAT TCT CAT CAG CTT CAA AAG CTG TTA TGT AGG ATG AAA TGT CTG GTC CCT GTT AGG CTG GTC TTC AGG TCA AAA CCC CCT GAA GGC TTT TAC ATT CGT GCT GTA GTA GTT TAC AAG CAG CCA GAG CAC TTT AGA GAA GTA GTT GAA CGA TGT GCC AAC CAC ATC --- --- --- ACA AGA CAG GAT GAT GGA CAT ACT GCC CCT AAA CAT CTG CTG AGA TGT GAA --- AAC ACG AAG ACT CTG TAT CGC ACT TGT AAC TTG ACA GGG AGG…
Ap_p63	GTT CCA GTA ACA AAG TCT GTA CAT TGG ACC TAC TCA CCA TAT TTG GAC AAA CTG TTT TTA AAA ATG AGG GTT ATC GTA CCT TTT AGG ATC AAA TTG CAG GGT TAT CCT TCA CCA CAA ACC TTT ATA AGA GCT GTT GTC ATT TAC AGA CAA CCA GAG TAT TAT CGG GAA AAT GTT GAA CGG TGC CCA AAT CAC ATC --- --- --- ACG AAA CAT AAG GAT GGA CAT CAT GCT CCG AAG CAT TTG CTT CGG TGT GAA --- AAC CCT CAA ACA ACT TAT GTG ACA TGC CCT GTA ACT GGA AGG…
Ci_p53p73	GAA TCT GCC CCG AAA AGT GCC CAA TAC ACT TAT TCT CCA ATT ATA AAC AAG CTC TTC GTC AAA ATG AAC GTC ACT TGC CCA ATC AAA TTC AAG TGC GCT CGC CCG CCA CCT AAC GGA TGT GTT GTA CGC GTC ATG CCT GTC TTC AAA CGA CCT GAA CAC GTG ACC GAC ATC GTC ACG AGA TGT CCA AAC CAC AAG ATT --- --- CCA GAC CAA GCA CAA CAC ATT CCC CAC TCA CAA CAT CTC ATC AGG GCA GAG GGT GAG AAC CCA GCC ATT TAT AAC GTG GCT ATG GA- --T GGC AGA…

## Sheet: SequenceIDs
	Sequences Used:
	Species	Type	Sequence ID			Abbreviation
	Acropora palmata	coral	A.palmata(p63)_Contig_12544			Ap_p63
	Acropora palmata	coral	A.palmata(pVS53a)_ Contig_26613/28788/34182			Ap_pVS53a
	Ciona intestinalis	sea squirt	C.intetstinalis(p53p73a)_ gi:193083074			Ci_p53p73
	Danio rerio	fish	D.rerio(p53)_gi:18859502			Dr_p53
	Danio rerio	fish	D.rerio(p63)_gi:156914768			Dr_p63
	Danio rerio	fish	D.rerio(p73)_gi:29470178			Dr_p73
	Gallus gallus	chicken	G.gallus(tp53)_gi:46048718			Gg_p53
	Gallus gallus	chicken	G.gallus(tp63)_gi:45383451			Gg_p63
	Homo Sapiens	human	H.sapiens(p53)_gi:187830776			Hs_p53
	Homo Sapiens	human	H.sapiens(p63)_gi:169234655			Hs_p63
	Homo Sapiens	human	H.sapiens(p73)_gi:2370175			Hs_p73
	Loligo forbesi	squid	L.forbesi(p53)_gi:1244761			Lf_p53
	Mytilus edulis	mussel	M.edulis(p63p73)_gi:70632902			Me_p63p73
	Nematostella vectensis	anemone	N.vectensis(p63)_gi:104303844			Nv_p63
	Nematostella vectensis	anemone	N.vectensis(pEC53a)_ gi:125976400			Nv_PEC53a
	Nematostella vectensis	anemone	N.vectensis(pVS53a)_ gi:125976398			Nv_pVS53a
	Oryzias latipes	fish	O.latipes(tp53)_gi:157278224			Ol_p53
	Strongylocentrotus purpuratus	sea urchin	S.purpuratus(tp63[47])_ gi:115898453			Sp_p63
	Xenopus laevis	frog	X.laevis(tp53)_gi:148225121			Xl_p53

## Sheet: dS&dNdS
dS and dN/dS values: dS - below diagonal (mean = 34.5), dN/dS - above diagonal (mean = 0.03). Darker colors denote larger values.
	Nv_pEC53a	Hs_p53	Gg_p53	Xl_p53	Dr_p53	Hs_p63	Gg_p63	Dr_p63	Hs_p73	Dr_p73	Ol_p53	Me_p63p73	Lf_p53	Nv_pVS53a	Ap_pVS53a	Sp_p63	Nv_p63	Ap_p63	Ci_p53p73
Nv_pEC53a		0.0307	0.029	0.0096	0.0097	0.071	0.0918	0.0487	0.0151	0.0454	0.0093	0.029	0.0088	0.0088	0.0094	0.0093	0.0107	0.2196	0.0099	Nv_pEC53a
Hs_p53	19.9319		0.0587	0.0875	0.0199	0.0142	0.0099	0.0235	0.0549	0.0061	0.0031	0.0397	0.051	0.1174	0.0084	0.0922	0.0228	0.0411	0.0563	Hs_p53
Gg_p53	19.9392	2.2657		0.0179	0.002	0.0221	0.0364	0.0271	0.0354	0.0034	0.0022	0.0243	0.0074	0.0634	0.0352	0.0178	0.0066	0.008	0.0058	Gg_p53
Xl_p53	65.0138	2.1089	8.1762		0.0493	0.1056	0.0805	0.0222	0.0381	0.003	0.0023	0.0063	0.0061	0.1041	0.0076	0.0431	0.0075	0.0079	0.0061	Xl_p53
Dr_p53	63.76	8.0966	71.0066	2.5286		0.0031	0.0213	0.0041	0.0145	0.0031	0.0859	0.0063	0.0061	0.1582	0.0079	0.0073	0.0085	0.2808	0.0062	Dr_p53
Hs_p63	7.7383	15.8055	8.8215	1.6921	62.047		0.0032	0.001	0.0195	0.0012	0.0103	0.0104	0.0052	0.0318	0.0066	0.0412	0.0071	0.0641	0.0057	Hs_p63
Gg_p63	6.0533	23.0052	5.4387	2.2517	9.2395	0.9686		0.019	0.0272	0.0012	0.0123	0.0045	0.0054	0.0401	0.0067	0.0342	0.0072	0.1209	0.0056	Gg_p63
Dr_p63	11.5321	9.6333	7.6386	8.8407	50.3603	24.5035	1.521		0.0108	0.0012	0.0117	0.045	0.0582	0.0788	0.0248	0.0508	0.0069	0.0786	0.0057	Dr_p63
Hs_p73	34.9411	3.6807	5.0759	5.0171	13.6774	2.7108	2.0267	5.992		0.001	0.0283	0.0135	0.005	0.0964	0.0375	0.0485	0.0066	0.0074	0.0048	Hs_p73
Dr_p73	12.2232	36.7542	66.6554	72.7011	68.0693	66.2095	66.6869	73.2815	46.0589		0.003	0.0973	0.0165	0.1214	0.007	0.1199	0.0072	0.0072	0.0055	Dr_p73
Ol_p53	66.2024	74.9549	83.2582	75.6626	2.2592	17.6316	15.1508	16.4357	6.5173	71.5257		0.0061	0.0065	0.1054	0.0789	0.0595	0.0085	0.0485	0.0068	Ol_p53
Me_p63p73	19.0679	11.5894	17.4755	64.7444	64.7664	27.1391	64.214	6.4302	21.5582	2.9716	58.3176		0.0013	0.0072	0.0863	0.1169	0.0078	0.0283	0.0065	Me_p63p73
Lf_p53	63.5866	8.6724	54.1028	65.873	65.3862	63.7841	62.155	5.8693	65.5514	19.3127	63.288	80.2302		0.0073	0.1179	0.0588	0.0827	0.0537	0.0059	Lf_p53
Nv_pVS53a	66.9338	4.9649	7.1655	4.5705	3.3768	13.2038	10.3788	5.4456	4.2912	3.7857	4.8642	62.014	61.2502		0.0077	0.0063	0.0381	0.0329	0.0067	Nv_pVS53a
Ap_pVS53a	62.4318	66.8214	12.998	66.0613	63.4589	64.0841	63.7656	17.1804	11.4185	65.6272	6.6476	5.2609	3.9528	12.8809		0.121	0.0365	0.1634	0.0074	Ap_pVS53a
Sp_p63	64.7081	4.8541	24.3689	11.1213	66.5471	10.7152	12.976	9.1014	8.5587	3.5967	8.8516	4.1124	7.5049	70.2424	3.968		0.0122	0.0084	0.0073	Sp_p63
Nv_p63	62.95	21.9055	69.5145	66.8592	63.5342	69.2632	68.8789	71.007	75.5121	70.8032	68.6392	66.0651	5.9568	13.3442	13.9083	42.6224		0.0438	0.0815	Nv_p63
Ap_p63	2.5831	13.3889	63.3608	62.4922	1.9849	7.658	4.153	6.3849	64.3568	65.2718	12.196	14.3354	8.0087	14.3574	2.9907	63.271	6.9412		0.0621	Ap_p63
Ci_p53p73	65.4585	8.5659	70.6568	67.4114	66.2303	67.0152	68.2009	67.7907	74.8177	67.3033	68.38	66.499	69.0634	68.333	63.7868	65.6096	7.0249	8.9505		Ci_p53p73
