# Supplementary material for: Gene Discovery in the Threatened Elkhorn Coral: 454 Sequencing of the Acropora palmata Transcriptome
Source: PLoS One. 2011 Dec 28;6(12):e28634. doi: 10.1371/journal.pone.0028634 (PMC3247206; doi:10.1371/journal.pone.0028634)
Supplement: Information S3 — Top and bottom 5% of Ts/Tv ratios. (XLS) [file pone.0028634.s003.xls]

## Sheet: TableS3)Top&BottomTsTv
Top and bottom 5% of Ts/Tv ratios. Especially high or low Ts/Tv ratios may be an indicator of selection.
	Ts/Tv	Contig	Description			Ts/Tv	Contig	Description
Bottom 5% of Ts/Tv ratios:	0.1	Contig_17790			Top 5% of Ts/Tv ratios:	7	Contig_1001	ACYPI005854 protein
	0.125	Contig_18308	Putative phospholipase B-like 1			7	Contig_10333
	0.125	Contig_36597				7	Contig_10341	Ribosome biogenesis protein-Nop58p/Nop5p, putative
	0.166667	Contig_22607	Fructose-bisphosphate aldolase			7	Contig_10604	Protein CLP1 homolog
	0.166667	Contig_27576	Family membership			7	Contig_1078	Protein CASC3
	0.2	Contig_11845	Predicted protein			7	Contig_10799	D4, zinc and double PHD fingers family 2
	0.2	Contig_12592				7	Contig_11136	Laminin subunit gamma-1
	0.2	Contig_13987	BET1-like protein			7	Contig_11162	Ribosomal protein S7
	0.2	Contig_15151	Protein FAM128B			7	Contig_11464	Predicted protein
	0.2	Contig_24478	Glycine C-acetyltransferase/2-amino-3-ketobutyrate-CoA ligase, putative			7	Contig_11586	Pelota
	0.2	Contig_2624	Guanine nucleotide-binding protein Rho			7	Contig_1230	Restricted expression proliferation associated protein-100
	0.2	Contig_27353	Adenylsulfate kinase, putative			7	Contig_12482	IQ domain-containing protein E
	0.2	Contig_3572	Lipopolysaccharide-induced TNF-alpha factor			7	Contig_12660	Centrosomal protein of 72 kDa
	0.2	Contig_39764	Protein B0035.13, confirmed by transcript evidence			7	Contig_12787	Probable serine/threonine-protein kinase DDB_G0282963
	0.2	Contig_5375	Bone morphogenetic protein 1			7	Contig_12934
	0.2	Contig_8297	GF18143			7	Contig_1300	Protein FAM151B
	0.2	Contig_9357	7,8-dihydro-8-oxoguanine triphosphatase			7	Contig_13688	Iroquois B
	0.25	Contig_11068	Predicted protein			7	Contig_13823	Bromodomain PHD finger transcription factor
	0.25	Contig_11392	Putative uncharacterized protein			7	Contig_13977	Serine/threonine-protein kinase RIO3
	0.25	Contig_12737	Chromosome 2 SCAF14781, whole genome shotgun sequence			7	Contig_14156	Predicted protein
	0.25	Contig_16202	Protein Wnt			7	Contig_1472	Predicted protein
	0.25	Contig_17446				7	Contig_14984	LOC100124981 protein
	0.25	Contig_1750	Protein GTLF3B			7	Contig_15140	Novel protein
	0.25	Contig_18510	Predicted protein			7	Contig_15231	Phosphatase methylesterase 1
	0.25	Contig_18721	Predicted protein			7	Contig_15914	Profilin
	0.25	Contig_19243	Predicted protein			7	Contig_16088	Putative uncharacterized protein
	0.25	Contig_20175	CBR-NCK-1 protein			7	Contig_16994	Transport protein Sec61 subunit alpha 2
	0.25	Contig_20287				7	Contig_18030
	0.25	Contig_23772	Amplified in osteosarcoma			7	Contig_18182	MGC83833 protein
	0.25	Contig_29077				7	Contig_18264	Dystrophin-like protein
	0.25	Contig_30434	Putative ethylene constitutive triple response protein			7	Contig_18800	Selenoprotein S
	0.25	Contig_3785	Putative uncharacterized protein			7	Contig_19440	HLA-B-associated protein 1
	0.25	Contig_38751				7	Contig_19543	Syt6 protein
	0.25	Contig_39284				7	Contig_19568	Ubiquitin carboxyl-terminal hydrolase
	0.25	Contig_39802				7	Contig_20008	Phosphorylase b kinase regulatory subunit beta
	0.25	Contig_4975	DnaJ homolog subfamily C member 21			7	Contig_2007	Ubiquitin carboxyl-terminal hydrolase
	0.25	Contig_7332	Smoothelin			7	Contig_20074	p21-activated protein kinase-interacting protein 1
	0.25	Contig_9348	Transcription cofactor vestigial-like protein 4			7	Contig_20262	McKusick-Kaufman/Bardet-Biedl syndromes putative chaperonin
	0.25	Contig_9512	MGC154331 protein			7	Contig_20948	Hccs-prov protein
	0.272727	Contig_21407				7	Contig_21034	Novel protein (Zgc:55376)
	0.277778	Contig_22723	3-oxo-5-alpha-steroid 4-dehydrogenase 3			7	Contig_21349	Eif4ba protein
	0.285714	Contig_15253	Methionine-R-sulfoxide reductase B1			7	Contig_21395	Novel protein similar to vertebrate myeloid/lymphoid or mixed-lineage leukemia (Trithorax homolog, Drosophila)
	0.285714	Contig_1866				7	Contig_2153	Zgc:56488
	0.285714	Contig_38675	Predicted protein			7	Contig_21589	SCO-spondin
	0.285714	Contig_8338	Mps1/TTK			7	Contig_21796	Predicted protein
	0.307692	Contig_16603	Fbxl13, putative			7	Contig_21850	Novel protein similar to vertebrate FYVE, RhoGEF and PH domain containing 3 (FGD3)
	0.333333	Contig_1063	Predicted protein			7	Contig_22349	DnaJ (Hsp40) homolog, subfamily C, member 1
	0.333333	Contig_1079	Zinc finger protein			7	Contig_23129
	0.333333	Contig_11943	Deoxynucleotidyltransferase terminal-interacting protein 2			7	Contig_23538	Sphingosine-1-phosphate phosphohydrolase
	0.333333	Contig_11998	Protein phosphatase 1K (PP2C domain containing)			7	Contig_24382	Predicted protein
	0.333333	Contig_12714	Cytochrome c oxidase subunit 7C, mitochondrial			7	Contig_25094
	0.333333	Contig_12997	Predicted protein			7	Contig_2525	Ets domain transcription factor
	0.333333	Contig_13568	Ubiquitin domain-containing protein UBFD1			7	Contig_25555	Janus kinase and microtubule-interacting protein 3
	0.333333	Contig_13661				7	Contig_25666	Autophagy-related protein 3
	0.333333	Contig_14418	Predicted protein			7	Contig_2594	Predicted protein
	0.333333	Contig_15028	GF18913			7	Contig_26545	PiggyBac transposase Uribo1
	0.333333	Contig_15101				7	Contig_26736	Putative uncharacterized protein
	0.333333	Contig_15275				7	Contig_27388	AGAP010716-PA
	0.333333	Contig_15623	Zgc:153059			7	Contig_2796
	0.333333	Contig_15743	Transmembrane protein 184C			7	Contig_2806
	0.333333	Contig_158	Thioredoxin-like 4B			7	Contig_30450	GF23770
	0.333333	Contig_16872	Predicted protein			7	Contig_30663	LOC100036924 protein
	0.333333	Contig_17415	Ypel2 protein			7	Contig_32031	cDNA FLJ75237, highly similar to Human UDP glucuronosyltransferase (UGT2B15) mRNA
	0.333333	Contig_1761	Response regulator receiver domain containing protein			7	Contig_32158	Thioredoxin domain containing 4 (Endoplasmic reticulum)
	0.333333	Contig_17673	Variant-specific surface protein VSP MM/Sac-B/1			7	Contig_3333	Paired box protein Pax-3-B
	0.333333	Contig_17959	Putative uncharacterized protein			7	Contig_34358	Protein YIPF5
	0.333333	Contig_18096	Threonine synthase-like 1 (Bacterial), isoform CRA_a			7	Contig_348	NK-1 homeobox protein
	0.333333	Contig_18156	Predicted protein			7	Contig_3519	Ubiquitin-like protein 3
	0.333333	Contig_19135	Egg protein			7	Contig_3521	Mitogen-activated protein kinase 14
	0.333333	Contig_19274	Novel protein			7	Contig_35250	LYR motif-containing protein 4
	0.333333	Contig_20266	Predicted protein			7	Contig_35509	Diphthamide biosynthesis protein 1
	0.333333	Contig_20421	Nucleoside phosphorylase-like protein			7	Contig_35622	B-cell CLL/lymphoma 7 protein family member A
	0.333333	Contig_20522	EGF-like domain-containing protein			7	Contig_35661	Leucine-rich repeat-containing protein 56
	0.333333	Contig_20543	Nucleoporin-like 2			7	Contig_36364	MAD2L1 binding protein
	0.333333	Contig_2057				7	Contig_36443	Predicted protein
	0.333333	Contig_20696	Predicted protein			7	Contig_36922	IQ domain-containing protein G
	0.333333	Contig_21448	Predicted protein			7	Contig_36951	ATP-dependent RNA helicase
	0.333333	Contig_21551				7	Contig_371	Transcription factor RAM2
	0.333333	Contig_21584	Zgc:165536 protein			7	Contig_37205	Sphingomyelin phosphodiesterase 4
	0.333333	Contig_22003	Doublecortin domain-containing protein 2			7	Contig_37611	Zgc:112365
	0.333333	Contig_22515	Predicted protein			7	Contig_37647	Predicted protein
	0.333333	Contig_2356	MGC114774 protein			7	Contig_37697	Pitx2-A protein
	0.333333	Contig_23960				7	Contig_38069	CG3918
	0.333333	Contig_2585				7	Contig_38975	Im:7145101 protein
	0.333333	Contig_29539				7	Contig_39883	WD-repeat protein, putative
	0.333333	Contig_30231	WD repeat-containing protein 40A-A			7	Contig_39997	Novel protein (Zgc:66426)
	0.333333	Contig_30792				7	Contig_40095	LETM1 and EF-hand domain-containing protein 1, mitochondrial
	0.333333	Contig_30816	POU class 4 homeobox 2			7	Contig_40645	Zinc transporter ZIP9
	0.333333	Contig_3130	Predicted protein			7	Contig_4072	LOC495701 protein
	0.333333	Contig_32738	Zgc:92345			7	Contig_40762	Probable E3 ubiquitin-protein ligase MGRN1
	0.333333	Contig_3329	AGAP010258-PA			7	Contig_40784	MGC68689 protein
	0.333333	Contig_34955	LOC495501 protein			7	Contig_4091	UPF0686 protein C11orf1
	0.333333	Contig_35081	Leucine-, glutamate- and lysine-rich protein 1			7	Contig_4159	RAN binding protein 1
	0.333333	Contig_35160	DNA-directed RNA polymerase III subunit RPC8			7	Contig_41656	Spastin
	0.333333	Contig_35434	5A11/Basigin-2			7	Contig_4219	MGC115132 protein
	0.333333	Contig_35578	UPF0405 protein C3orf75 homolog			7	Contig_4311	Nuclease EXOG, mitochondrial
	0.333333	Contig_35611				7	Contig_4533	GDP-fucose transporter 1
	0.333333	Contig_35756	Viral A-type inclusion protein repeat, putative			7	Contig_4755	Eukaryotic translation initiation factor 6
	0.333333	Contig_36011	Predicted protein			7	Contig_484	Novel protein
	0.333333	Contig_36155				7	Contig_5225	Novel protein
	0.333333	Contig_36593	Predicted protein			7	Contig_5747	MFLJ00237 protein
	0.333333	Contig_3741				7	Contig_5885	Predicted protein
	0.333333	Contig_38226	Predicted protein			7	Contig_5895	Transcription elongation factor A (SII), 2
	0.333333	Contig_38696	Predicted protein			7	Contig_5910
	0.333333	Contig_38804	Predicted protein			7	Contig_6146	ADP-ribosylation factor-like 1
	0.333333	Contig_38906	MGC132155 protein			7	Contig_6151	Pom121 protein
	0.333333	Contig_39080	Chromosome undetermined SCAF7538, whole genome shotgun sequence.			7	Contig_638	Predicted protein
	0.333333	Contig_39170				7	Contig_6386	Predicted protein
	0.333333	Contig_3937	Similar to Sorting nexin			7	Contig_6439	Predicted protein
	0.333333	Contig_39960				7	Contig_6806	Craniofacial development protein 1
	0.333333	Contig_40621				7	Contig_7045	AP-2 complex subunit mu-1
	0.333333	Contig_41187	Predicted protein			7	Contig_7149	Serine/threonine-protein phosphatase 6
	0.333333	Contig_41496				7	Contig_715	Pinx1 protein
	0.333333	Contig_42631	Lipopolysaccharide-induced TNF-alpha factor			7	Contig_7161	MGC146829 protein
	0.333333	Contig_4526	Glycyl-tRNA synthetase			7	Contig_7310	LOC100049122 protein
	0.333333	Contig_486	Predicted protein			7	Contig_8010	Predicted protein
	0.333333	Contig_5656	Cathepsin C			7	Contig_8020	Programmed cell death 10
	0.333333	Contig_6166	DHX15 protein			7	Contig_8251
	0.333333	Contig_6287	Predicted protein			7	Contig_8438	Clathrin light chain A
	0.333333	Contig_6363	Apolipophorins			7	Contig_9039	Predicted protein
	0.333333	Contig_6420	Predicted CDS Pa_5_8030			7	Contig_9140	Probable histone acetyltransferase MYST1
	0.333333	Contig_6559	Predicted protein			7	Contig_9157	Predicted protein
	0.333333	Contig_6577	AVL9 protein			7	Contig_9392	Golgi autoantigen, golgin subfamily a, 5
	0.333333	Contig_66				7	Contig_9560
	0.333333	Contig_6664	Predicted protein			7	Contig_959	Kelch-like 12 (Drosophila)
	0.333333	Contig_6965				7	Contig_9608	Si:ch211-51l3.4 protein
	0.333333	Contig_7031	39S ribosomal protein L15, mitochondrial			7	Contig_9669	Viral A-type inclusion protein, putative
	0.333333	Contig_71	Predicted protein			7	Contig_9966	Stress-70 protein, mitochondrial
	0.333333	Contig_7103	Transcription factor containing NAC and TS-N domains, putative			7.5	Contig_19150	Malate dehydrogenase
	0.333333	Contig_7111	Pol			7.5	Contig_19623
	0.333333	Contig_7267	Brix domain-containing protein 1			7.5	Contig_2079	Novel zinc finger protein (EG630579)
	0.333333	Contig_8171	Survival motor neuron protein			7.5	Contig_3025	Predicted protein
	0.333333	Contig_907	rRNA-processing protein FCF1 homolog			7.5	Contig_4309	LOC398543 protein
	0.333333	Contig_9100	AN1-type zinc finger protein 1			7.5	Contig_8281	Protein IMPACT
	0.333333	Contig_9602	Chromosome 5 SCAF14581, whole genome shotgun sequence			7.66667	Contig_39142	Bcl2-associated athanogene 3
	0.333333	Contig_9879				8	Contig_10416	Homeodomain protein cnox-2
	0.361702	Contig_4969	Single-stranded DNA-binding protein mssp-1			8	Contig_11117	Predicted protein
	0.363636	Contig_2982	Chromosome 17 SCAF14760, whole genome shotgun sequence.			8	Contig_1165	Ovary C/EBPg transcription factor
	0.375	Contig_17121	cDNA FLJ75405, highly similar to Homo sapiens diaphanous homolog 2 (Drosophila) (DIAPH2), transcript variant 12C, mRNA			8	Contig_11795	Nsep1 protein
	0.375	Contig_30932	LOC100124847 protein			8	Contig_12273	ARID5B protein
	0.375	Contig_40951				8	Contig_12436	Myosin IF
	0.384615	Contig_1337				8	Contig_1291	IBR domain containing protein
	0.388889	Contig_3123	Similarities suggest involvment in RNA processing activities			8	Contig_13465	Phosphatidylserine decarboxylase proenzyme
	0.4	Contig_13693	TAF11 RNA polymerase II, TATA box binding protein (TBP)-associated factor, 28kDa			8	Contig_1419	MGC69046 protein
	0.4	Contig_1534	Chromosome 5 SCAF14581, whole genome shotgun sequence.			8	Contig_14420	LOC100158600 protein
	0.4	Contig_17550	Fumarylacetoacetate hydrolase domain-containing protein 1			8	Contig_1504	Branched-chain alpha-keto acid dehydrogenase E1-beta subunit
	0.4	Contig_1772				8	Contig_15072
	0.4	Contig_17741	Protein Muted homolog			8	Contig_16056	Micophthalmia-associated transcription factor type A
	0.4	Contig_3184				8	Contig_16057	HAUS augmin-like complex subunit 1
	0.4	Contig_37881	MGC83145 protein			8	Contig_16141	Mitogen-activated protein kinase kinase kinase 2
	0.4	Contig_38665				8	Contig_16255	Protein YIPF5
	0.4	Contig_40938	Putative uncharacterized protein			8	Contig_16378	Pc14g01700 protein
	0.4	Contig_4548	Cytochrome c			8	Contig_172	AGAP002737-PA
	0.4	Contig_5320	Novel protein similar to HLA-B-associated transcript 3 (Bat3)			8	Contig_17380	FK506 binding protein 15
	0.4	Contig_5767	CG6707, isoform B			8	Contig_18080	26S protease regulatory subunit 7
	0.4	Contig_6575				8	Contig_1858	Erythrocyte binding protein
	0.428571	Contig_13659	GekBS039P			8	Contig_1887	Ribonucleoside-diphosphate reductase
	0.428571	Contig_16831				8	Contig_18925	LOC496023 protein
	0.428571	Contig_2005	Immediate early response 3-interacting protein 1			8	Contig_18968	E3 ubiquitin-protein ligase HECTD1
	0.428571	Contig_28500	Methylase involved in ubiquinone/menaquinone biosynthesis			8	Contig_19370	RNA 3'-terminal phosphate cyclase-like protein
	0.4375	Contig_23088	Serine/threonine protein kinase			8	Contig_19712	Putative ribosomal protein S4
	0.444444	Contig_14197	Growth arrest-specific protein 1			8	Contig_1986	Transmembrane protein 26
	0.444444	Contig_42560	Alcohol dehydrogenase, zinc-binding			8	Contig_21906	WD repeat-containing protein 3
	0.45	Contig_3845				8	Contig_22101	GE26351
	0.45	Contig_39946				8	Contig_2218	Golgi reassembly stacking protein 2
	0.454545	Contig_26164	GA28568			8	Contig_2253	Protein TEX261
	0.454545	Contig_3570	Phosphatidylserine decarboxylase family protein			8	Contig_2258	Coiled-coil domain-containing protein C16orf93 homolog
	0.473684	Contig_38912	6-phosphofructo-2-kinase/fructose-2,6-biphosphatase 1			8	Contig_23849	ATP-binding cassette sub-family F member 2
	0.5	Contig_10270	Predicted protein			8	Contig_2400	Phosphomannomutase
	0.5	Contig_10299	Colorectal mutant cancer protein			8	Contig_2419	Hadhsc-prov protein
	0.5	Contig_10468	BSD domain-containing protein 1			8	Contig_24526	Baculoviral IAP repeat-containing protein 6
	0.5	Contig_10683	Dihydrolipoamide acetyltransferase component of pyruvate dehydrogenase			8	Contig_25829
	0.5	Contig_10766	AGAP005150-PA			8	Contig_2606	Putative uncharacterized protein
	0.5	Contig_10923	Pgm2l1-prov protein			8	Contig_28603	Tubulin tyrosine ligase-like family, member 12
	0.5	Contig_10987				8	Contig_29372	cDNA FLJ46053 fis, clone SYNOV4004210
	0.5	Contig_11111	Putative uncharacterized protein			8	Contig_29456	Retinitis pigmentosa GTPase regulator
	0.5	Contig_11120	Transformer-2 protein C, putative			8	Contig_2985	Membrane coat complex retromer, subunit VPS29/PEP11, putative
	0.5	Contig_11126				8	Contig_35047	FCH and double SH3 domains protein 2
	0.5	Contig_11241	Inorganic pyrophosphatase			8	Contig_3514	Predicted protein
	0.5	Contig_11522	Predicted protein			8	Contig_35214	Cuedc1 protein
	0.5	Contig_11565	Metallophosphoesterase 1			8	Contig_35217	Predicted protein
	0.5	Contig_1157	Predicted protein			8	Contig_35320	Mitochondrial import receptor subunit TOM40 homolog
	0.5	Contig_1159	Caspase-3-like protein 2			8	Contig_35603	Tyrosine kinase
	0.5	Contig_1184	Tagln2 protein			8	Contig_35993	Eukaryotic translation initiation factor 3 subunit H
	0.5	Contig_11852	LOC779618 protein			8	Contig_3654	GJ20352
	0.5	Contig_11917	Ubiquitin fusion degradaton protein			8	Contig_3659
	0.5	Contig_11931	Predicted protein			8	Contig_36604	LOC100135395 protein
	0.5	Contig_12201				8	Contig_36767	Carrier protein MRS3/4, putative
	0.5	Contig_12220	Integrin-linked kinase-associated serine/threonine phosphatase 2C			8	Contig_36931	Bleomycin hydrolase
	0.5	Contig_12286	MGC84244 protein			8	Contig_37060	KED
	0.5	Contig_12335	AGAP000314-PA			8	Contig_37181	LOC100170577 protein
	0.5	Contig_12512	Apolipoprotein L 7a			8	Contig_3726	Hypothetical serologically defined colon cancer antigen 28
	0.5	Contig_12693	Predicted protein			8	Contig_37752	Chromosome 12 SCAF14999, whole genome shotgun sequence.
	0.5	Contig_12709	TSP1 domain-containing protein TSP10			8	Contig_38077	Zgc:162613 protein
	0.5	Contig_12728	Probable helicase with zinc finger domain			8	Contig_38516	Phosphorylase
	0.5	Contig_12853				8	Contig_38579
	0.5	Contig_12892				8	Contig_38756	Novel protein
	0.5	Contig_1303	cDNA FLJ56392, highly similar to Homo sapiens vacuolar protein sorting 13C (VPS13C), transcript variant 2A, mRNA			8	Contig_39277	RNA-binding protein 5
	0.5	Contig_13184				8	Contig_39616	Lin-9 homolog
	0.5	Contig_1320				8	Contig_39695	Aminoacylase-1
	0.5	Contig_13203				8	Contig_4015	SNO protein
	0.5	Contig_13475	Protein FAM114A2			8	Contig_40792
	0.5	Contig_13544	Putative uncharacterized protein			8	Contig_42110	Poly(U)-binding-splicing factor PUF60
	0.5	Contig_13719	Placenta-specific 8			8	Contig_4435	Abhydrolase domain-containing protein 2
	0.5	Contig_14038	cDNA FLJ38612 fis, clone HEART2006195, highly similar to Synaptopodin 2-like protein			8	Contig_4641	Putative Sjogren syndrome antigen B variant 2
	0.5	Contig_14182	LIM-homeodomain transcription factor islet			8	Contig_4693	SKI interacting protein
	0.5	Contig_14237	Acyl-CoA dehydrogenase family member 11			8	Contig_4701	GK24328
	0.5	Contig_14364	Pol-like protein			8	Contig_4780	Red
	0.5	Contig_14517	Predicted protein			8	Contig_4878	Septin-7
	0.5	Contig_1454	Tryptophan 2,3-dioxygenase			8	Contig_4908
	0.5	Contig_14648	Putative ribosomal protein L32			8	Contig_5063
	0.5	Contig_14785	Rab8b protein			8	Contig_509	Sox family protein 1
	0.5	Contig_15060	Predicted protein			8	Contig_5222	Isocitrate lyase
	0.5	Contig_1531	Novel protein similar to mitochondrial ribosomal protein S18C			8	Contig_5275	Elongation factor 1-gamma-A
	0.5	Contig_15315	Predicted protein			8	Contig_5359	Import inner membrane translocase subunit tim17, putative
	0.5	Contig_15338	Probable D-tyrosyl-tRNATyr deacylase 2			8	Contig_5851	Meiosis-specific nuclear structural protein 1
	0.5	Contig_1563				8	Contig_6081	LOC100158524 protein
	0.5	Contig_15649	C1orf55 homolog			8	Contig_6269	Asparagine-linked glycosylation 8 homolog (Yeast, alpha-1,3-glucosyltransferase)
	0.5	Contig_15778	Cul1 protein			8	Contig_6296	Angiogenic factor with G patch and FHA domains 1
	0.5	Contig_15852	G protein pathway suppressor 1			8	Contig_6341	Zinc binding dehydrogenase, putative
	0.5	Contig_159	Putative hydantoinase			8	Contig_6431	LOC496290 protein
	0.5	Contig_1606	Predicted protein			8	Contig_6516	Ribosomal protein L4
	0.5	Contig_16080	Dual specificity protein phosphatase 22			8	Contig_6622	ADP ribosylation factor 1
	0.5	Contig_16085				8	Contig_6822	DNA-directed RNA polymerase II subunit RPB7
	0.5	Contig_1609	Fb14			8	Contig_7223	MGC130957 protein
	0.5	Contig_16130				8	Contig_7682	Predicted protein
	0.5	Contig_16282	Predicted protein			8	Contig_7715	NMDA receptor-regulated protein 1
	0.5	Contig_16305	Chromosome undetermined SCAF14764, whole genome shotgun sequence			8	Contig_7851	Protein disulfide isomerase
	0.5	Contig_16348	Putative uncharacterized protein			8	Contig_8057	Kruppel-like factor 7 (Ubiquitous)
	0.5	Contig_16380	LOC100127554 protein			8	Contig_8132	Expressed protein
	0.5	Contig_16583	LOC494758 protein			8	Contig_8746	LOC100037123 protein
	0.5	Contig_16653	Phospholipase A2			8	Contig_8871	Cytochrome C oxidase assembly protein, putative
	0.5	Contig_16726	GJ12366			8	Contig_8937	60S ribosomal protein L9
	0.5	Contig_16940	MGC84319 protein			8	Contig_9	Peptide methionine sulfoxide reductase, putative
	0.5	Contig_17008	Putative uncharacterized protein			8	Contig_947
	0.5	Contig_1720	Cell division protein kinase 9			8	Contig_9581	C56 family peptidase
	0.5	Contig_17227	Scox-3 homeodomain protein			8	Contig_9671	6-phosphogluconate dehydrogenase, decarboxylating
	0.5	Contig_1725	Predicted protein			8.14286	Contig_32356	Predicted protein
	0.5	Contig_17465	Synaptotagmin 7			8.5	Contig_38879	Dynamin-like 120 kDa protein, mitochondrial
	0.5	Contig_17717	MGC81520 protein			8.5	Contig_4278	MGC53743 protein
	0.5	Contig_17788				8.8	Contig_11191
	0.5	Contig_17890	Pol			9	Contig_12837	Estradiol 17-beta-dehydrogenase 12-B
	0.5	Contig_17989				9	Contig_13049	Novel protein
	0.5	Contig_1801	Predicted protein			9	Contig_13354	Predicted protein
	0.5	Contig_18249	Putative uncharacterized protein			9	Contig_13806	MGC80970 protein
	0.5	Contig_1840	Predicted protein			9	Contig_15434	Bromodomain adjacent to zinc finger domain protein 2B
	0.5	Contig_18517				9	Contig_15830	MGC115300 protein
	0.5	Contig_18531	Ubiquitin-fold modifier-1 (Ufm1) specific protease (UfSP)			9	Contig_16068	Predicted protein
	0.5	Contig_18992				9	Contig_16576	Ubinuclein-2
	0.5	Contig_18993	Apex2-prov protein			9	Contig_1833	Interferon gamma-inducible protein 30
	0.5	Contig_19080				9	Contig_18572	Exosome complex exonuclease MTR3
	0.5	Contig_1925	Iodothyronine deiodinase			9	Contig_18644	Guanylate-binding protein, N-terminal domain containing protein
	0.5	Contig_19550				9	Contig_20393	Zinc finger, MYND-type containing 12
	0.5	Contig_19557	ADP-ribosylation factor 1			9	Contig_21099	AHNAK-related protein
	0.5	Contig_19627	Predicted protein			9	Contig_21173	Predicted protein
	0.5	Contig_19636	Hypothetical LOC506205			9	Contig_21829	Leucine-rich repeat-containing protein, putative
	0.5	Contig_19727				9	Contig_22746	Dnajc10 protein
	0.5	Contig_20469	GI11213			9	Contig_25746
	0.5	Contig_20588	Formin-F			9	Contig_29514	A007-G11 G-protein coupled receptor
	0.5	Contig_20892	GF16826			9	Contig_33999	Serologically defined colon cancer antigen 1 homolog
	0.5	Contig_2098	H/ACA ribonucleoprotein complex subunit 3			9	Contig_35125	Protein regulator of cytokinesis 1
	0.5	Contig_20985	GL19523			9	Contig_35417	Zgc:162297 protein
	0.5	Contig_20986				9	Contig_35457	Parvin
	0.5	Contig_21225	Leucine rich repeat containing 49 (Predicted)			9	Contig_35844	Coatomer subunit beta
	0.5	Contig_21394	LIM and SH3 protein 1			9	Contig_36003	Similar to AFG3 ATPase family gene 3-like 2 (Yeast)
	0.5	Contig_21494	Si:dkey-56d12.4 protein			9	Contig_36420	Putative ribosomal protein S13 variant 1
	0.5	Contig_21756	Predicted protein			9	Contig_370	Dual specificity mitogen-activated protein kinase kinase 4
	0.5	Contig_21840	Unconventional prefoldin RPB5 interactor			9	Contig_38260	Chromosome undetermined SCAF14625, whole genome shotgun sequence
	0.5	Contig_22253	Predicted protein			9	Contig_38402	Zgc:123250
	0.5	Contig_22286	UPF0293 protein C16orf42 homolog			9	Contig_38834	Chromosome 12 SCAF14996, whole genome shotgun sequence
	0.5	Contig_22403	BRCA1			9	Contig_3977	Structural maintenance of chromosomes protein 5
	0.5	Contig_22659	MKIAA4152 protein			9	Contig_40235	Protein KIAA0284 homolog
	0.5	Contig_23104	Novel protein			9	Contig_4181
	0.5	Contig_23326				9	Contig_4275	Glucosamine-6-phosphate isomerase 1
	0.5	Contig_23563	Ubiquitin carboxyl-terminal hydrolase			9	Contig_4977	EBNA1 binding protein 2-like
	0.5	Contig_23984	Chromosome 14 SCAF14590, whole genome shotgun sequence			9	Contig_5108	SGT1-1
	0.5	Contig_24102	Predicted protein			9	Contig_573	AGAP000720-PA
	0.5	Contig_24206	Predicted protein			9	Contig_6543	Ribosomal protein L19
	0.5	Contig_24745				9	Contig_693	Predicted protein
	0.5	Contig_24776	Fibroblast growth factor (Acidic) intracellular binding protein			9	Contig_6948	Diacylglycerol O-acyltransferase
	0.5	Contig_24784				9	Contig_7236	Predicted protein
	0.5	Contig_2516				9	Contig_7403	MyD88 adaptor
	0.5	Contig_25339	Eukaryotic translation initiation factor 4E type 3-B			9	Contig_7681	Testis-expressed sequence 10 protein homolog
	0.5	Contig_25352				10	Contig_10676	GM18737
	0.5	Contig_25393	Tankyrase 1			10	Contig_1327	AGAP006052-PA
	0.5	Contig_25719	Putative uncharacterized protein			10	Contig_14300	Vitellogenin
	0.5	Contig_2573	GK14389			10	Contig_14936	PRP40 pre-mRNA processing factor 40 homolog A (Yeast)
	0.5	Contig_25872	Lipophorin receptor			10	Contig_1501	Chromosome 1 SCAF14995, whole genome shotgun sequence.
	0.5	Contig_25928				10	Contig_17022	Alternative splicing factor SRp55/B52/SRp75, putative
	0.5	Contig_26218				10	Contig_1884	SoxC
	0.5	Contig_26605				10	Contig_19008	Deoxyguanosine kinase
	0.5	Contig_26818	SEL1-like repeat-containing protein KIAA0746			10	Contig_19508	Predicted protein
	0.5	Contig_26885	Novel protein similar to H.sapiens cell cycle related kinase (CCRK, zgc:101530)			10	Contig_19816	Laminin B2
	0.5	Contig_26899	Calmodulin-regulated spectrin-associated protein 1			10	Contig_20242	Protein prenyltransferase alpha subunit repeat-containing protein 1
	0.5	Contig_27337	Transmembrane protein 45B			10	Contig_20674	Ubqln2-prov protein
	0.5	Contig_2768	S-adenosylmethionine:2-demethylmenaquinone methyltransferase			10	Contig_22573	Chromosome 14 open reading frame 93 ortholog
	0.5	Contig_27993	Chromosome undetermined SCAF7454, whole genome shotgun sequence.			10	Contig_247	Zgc:92195
	0.5	Contig_2831	Bam32			10	Contig_25287	Multidrug resistance-associated protein 7
	0.5	Contig_28980	Proline rich protein			10	Contig_27202	Catalase
	0.5	Contig_29341	MGC80941 protein			10	Contig_27586	PPIL4 protein
	0.5	Contig_2946	Transmembrane protein 167A			10	Contig_2786	T-complex protein 1, delta subunit
	0.5	Contig_29835	cDNA FLJ56809, highly similar to REST corepressor 3			10	Contig_32012
	0.5	Contig_29907	Coiled-coil domain-containing protein 41			10	Contig_33435	Putative uncharacterized protein
	0.5	Contig_31083	Multidrug resistance-associated protein 1			10	Contig_35066	Pterin-4-alpha-carbinolamine dehydratase 2
	0.5	Contig_31806	PHD finger protein 20-like protein 1			10	Contig_36323	Predicted protein
	0.5	Contig_3339	LOC100145488 protein			10	Contig_38123
	0.5	Contig_33448	C-sea protein			10	Contig_38587	Chromosome 10 SCAF15143, whole genome shotgun sequence.
	0.5	Contig_3380	cDNA FLJ52300, highly similar to Homo sapiens solute carrier family 39 (zinc transporter), member 14 (SLC39A14), mRNA			10	Contig_3914	Protein phosphatase 1K, mitochondrial
	0.5	Contig_3396	Ankyrin repeats-like			10	Contig_3916	Ribosome biogenesis protein NSA2 homolog
	0.5	Contig_34477	Peroxisome biogenesis factor 1			10	Contig_42061	LOC100170528 protein
	0.5	Contig_34714	E3 ubiquitin-protein ligase MARCH8			10	Contig_4506	E3 ubiquitin-protein ligase rnf181
	0.5	Contig_35010	Brain cDNA, clone MNCb-2844, similar to Mus musculus mCASP (cux) mRNA			10	Contig_4763	Viral A-type inclusion protein, putative
	0.5	Contig_35035				10	Contig_5080	ATP synthase subunit beta
	0.5	Contig_35062	LOC100125184 protein			10	Contig_5565	Peptidyl-prolyl cis-trans isomerase
	0.5	Contig_35190	Hydrocephalus-inducing protein			10	Contig_5779	Predicted protein
	0.5	Contig_35226	Ephrin receptor			10	Contig_6453	Chromosome undetermined SCAF7448, whole genome shotgun sequence.
	0.5	Contig_35230	Chromosome 6 SCAF12355, whole genome shotgun sequence			10	Contig_6606
	0.5	Contig_35344	Myosin, light polypeptide 9, regulatory			10	Contig_7945	Ppan protein
	0.5	Contig_35469	Copper-transporting ATPase 1			10	Contig_9048
	0.5	Contig_35501	Predicted protein			10	Contig_9771	Protein SDA1 homolog
	0.5	Contig_35516	CDK5 regulatory subunit associated protein 3			10	Contig_9904
	0.5	Contig_3561	Zgc:109947			10.5	Contig_6258
	0.5	Contig_35677	Predicted protein			10.5	Contig_6998	Zgc:112145
	0.5	Contig_35722	Serine/threonine-protein phosphatase 5			11	Contig_1035	Putative uncharacterized protein
	0.5	Contig_35809	Ca2+/calmodulin-dependent protein kinase II			11	Contig_10944	GK22387
	0.5	Contig_3588				11	Contig_14662	Neudesin
	0.5	Contig_35917	Si:dkey-204l11.1 protein			11	Contig_1493	MGC84195 protein
	0.5	Contig_35937	Multiple myeloma tumor-associated protein 2 (Mmtag2)			11	Contig_15554	LOC407663 protein
	0.5	Contig_35950	Novel hemicentin protein			11	Contig_16742	Chromosome chr2 scaffold_105, whole genome shotgun sequence
	0.5	Contig_36374				11	Contig_16982	Novel protein
	0.5	Contig_36412	Mothers against decapentaplegic homolog 6			11	Contig_18164	Predicted protein
	0.5	Contig_36497				11	Contig_2087	Musashi homolog 2b (Drosophila)
	0.5	Contig_36562	MGC83958 protein			11	Contig_23361	Ezrin
	0.5	Contig_36703	LOC100158284 protein			11	Contig_23779	Translation initiation factor 2 gamma subunit
	0.5	Contig_36799				11	Contig_2711	Glycosyl-phosphatidylinositol-linked carbonic anhydrase
	0.5	Contig_36808	Predicted protein			11	Contig_2814	GE20247
	0.5	Contig_36852	RNA-binding protein			11	Contig_36466	Copper chaperone for superoxide dismutase
	0.5	Contig_36920	Arginine and glutamate-rich protein 1			11	Contig_39116	Predicted protein
	0.5	Contig_36932	Protein SLC7A6OS			11	Contig_39430	Polycomb complex protein BMI-1
	0.5	Contig_36993	Calcium-activated potassium channel subunit beta-3			11	Contig_41968	FI06040p
	0.5	Contig_37040				11	Contig_4370	Tropomyosin
	0.5	Contig_37085	NPHP1 protein			11	Contig_5182	Chromosome undetermined scaffold_2180, whole genome shotgun sequence
	0.5	Contig_37104	SH3 domain-binding protein 5-like			11	Contig_5380	Glycerol kinase, testis specific 1
	0.5	Contig_37334	Inositol hexakisphosphate kinase 1			11	Contig_5635	tRNA wybutosine-synthesizing protein 2 homolog
	0.5	Contig_37435	von hippel-lindau protein, putative			11	Contig_5950	Predicted
	0.5	Contig_3757	Predicted protein			11	Contig_8285	Outer arm dynein binding protein
	0.5	Contig_37701				11	Contig_9016	Predicted protein
	0.5	Contig_37849	UDP-glucuronic acid/UDP-N-acetylgalactosamine dual transporter			11	Contig_9378	Forkhead box J protein
	0.5	Contig_37908	Predicted protein			11.6667	Contig_21350	60S ribosomal protein L5
	0.5	Contig_37937	Similar to Dictyostelium discoideum (Slime mold). Non-receptor tyrosine kinase spore lysis A (Tyrosine-protein kinase 1)			12	Contig_13807	Hydroxyacyl-Coenzyme A dehydrogenase, type II
	0.5	Contig_37954	Predicted protein			12	Contig_21229	GABA-B receptor R2 subunit
	0.5	Contig_380				12	Contig_21908	Zgc:91912
	0.5	Contig_38149				12	Contig_2250	Novel protein (Zgc:101123)
	0.5	Contig_38227	Predicted protein			12	Contig_25996	cDNA FLJ55718, highly similar to Sterol regulatory element-binding protein 1
	0.5	Contig_38323	LOC781500 protein			12	Contig_30223	NCAPG protein
	0.5	Contig_38797	Agmatinase			12	Contig_3079
	0.5	Contig_38815	Dentin phosphoryn, putative			12	Contig_35444	Predicted protein
	0.5	Contig_38930	Dimethylaniline monooxygenase			12	Contig_36528	Enoyl-CoA hydratase domain-containing protein 3, mitochondrial
	0.5	Contig_38953	Double-strand break repair protein MRE11A			12	Contig_3660	GG24861
	0.5	Contig_38995	Coagulation factor VIII			12	Contig_5659	Matrix metalloproteinase
	0.5	Contig_39019	Predicted protein			12	Contig_7326
	0.5	Contig_39182	Zranb3 protein			12	Contig_7393	Predicted protein
	0.5	Contig_39368	Polyprotein			12	Contig_8188	GK15278
	0.5	Contig_39392	Putative ketoreductase			12	Contig_9735	LOC494668 protein
	0.5	Contig_39483				12.75	Contig_5193	Elongation factor 1-alpha
	0.5	Contig_39546				13	Contig_11102	Cysteine and histidine-rich domain-containing protein 1
	0.5	Contig_39587	Predicted protein			13	Contig_13941	Zinc finger RNA-binding protein
	0.5	Contig_3959				13	Contig_20459	Saccharopine dehydrogenase a
	0.5	Contig_39780	Protein 4R79.2, partially confirmed by transcript evidence			13	Contig_25944	E3 ubiquitin-protein ligase RAD18
	0.5	Contig_39926	Ribosomal protein rpl31			13	Contig_5501	14-3-3b protein
	0.5	Contig_39952	Thyrotropin-releasing hormone receptor 2			13	Contig_9983	SEC63 protein, putative
	0.5	Contig_39998	Lactation elevated 1 (Predicted)			13.5	Contig_8530	Mechanosensory abnormality protein 2, isoform c
	0.5	Contig_40211	Predicted protein			14	Contig_10922	Family C2 unassigned peptidase (C02 family)
	0.5	Contig_40238				14	Contig_35598	WD repeat domain phosphoinositide-interacting protein 2
	0.5	Contig_40317	Predicted protein			15	Contig_11204	Armadillo repeat-containing protein 4
	0.5	Contig_40338	Putative uncharacterized protein			15	Contig_13899	Predicted protein
	0.5	Contig_4036	DNA polymerase epsilon subunit B			15	Contig_35632	LOC100037160 protein
	0.5	Contig_40364	Predicted protein			16	Contig_14574	Ilf2 protein
	0.5	Contig_40647	LOC100049094 protein			16	Contig_17932	MGC154857 protein
	0.5	Contig_4068	Predicted protein			16	Contig_240	Predicted protein
	0.5	Contig_40783				16	Contig_8373	Tax1 binding protein 1
	0.5	Contig_40876	Predicted protein			16	Contig_9141
	0.5	Contig_40905	Novel KRAB box and zinc finger, C2H2 type domain containing protein			17	Contig_17040	Ubiquinol-cytochrome c reductase iron-sulfur subunit
	0.5	Contig_41108	ETS domain-containing protein Elk-4, putative			18	Contig_399	Molecular chaperone, putative
	0.5	Contig_41165	Predicted protein			18	Contig_4017	SJCHGC02792 protein
	0.5	Contig_41275	Novel protein			18	Contig_40321	Predicted protein
	0.5	Contig_41338	Coagulation factor V			18	Contig_6815
	0.5	Contig_4152				19	Contig_12629	Mitochondrial 60 kDa heat shock protein
	0.5	Contig_41725	Sprouty			20	Contig_5316	Eukaryotic translation initiation factor 2, subunit 1 alpha, 35kDa, isoform CRA_a
	0.5	Contig_41755	Novel protein similar to vertebrate ubiquitin specific protease			22	Contig_6143	Chromosome 6 open reading frame 106, isoform CRA_a
	0.5	Contig_41953	Predicted protein			23	Contig_35753	Putative uncharacterized protein
	0.5	Contig_42050	Novel protein			25	Contig_8484	40S ribosomal protein S2
	0.5	Contig_42258	Viral A-type inclusion protein, putative			29	Contig_432	ATP synthase gamma chain
	0.5	Contig_42293	Predicted protein
	0.5	Contig_42309
	0.5	Contig_42331	Patched
	0.5	Contig_42350	Serologically defined colon cancer antigen 3 homolog
	0.5	Contig_42359	GM22819
	0.5	Contig_42435	Nucleoside phosphorylase-like protein
	0.5	Contig_42558	UPF0671 protein CBG23705
	0.5	Contig_42634	Proteasome assembly chaperone 2
	0.5	Contig_433	Retinol dehydrogenase, retinaldehyde reductase
	0.5	Contig_457	Calcyphosin-like protein
	0.5	Contig_4688	Ribosomal protein rps20
	0.5	Contig_4722	tRNA (guanine-N(7)-)-methyltransferase subunit WDR4
	0.5	Contig_4827	Centriole proteome protein
	0.5	Contig_4874	Predicted protein
	0.5	Contig_495	Oligonucleotide/oligosaccharide-binding fold-containing protein 2A
	0.5	Contig_4992	ACYPI004835 protein
	0.5	Contig_5006
	0.5	Contig_5071	Asparagine-linked glycosylation protein 11 homolog
	0.5	Contig_5119	Predicted protein
	0.5	Contig_5285	Predicted protein
	0.5	Contig_529	Syndecan binding protein (Syntenin)
	0.5	Contig_5321	Novel protein
	0.5	Contig_534	LOC100124797 protein
	0.5	Contig_5366	28S ribosomal protein S29, mitochondrial
	0.5	Contig_5368	Novel protein similar to vertebrate serum response factor binding protein 1 (SRFBP1, zgc:56062)
	0.5	Contig_5377	Trypsin domain containing 1
	0.5	Contig_5438	ADAM
	0.5	Contig_5506
	0.5	Contig_5526
	0.5	Contig_5542	Tyrosyl-tRNA synthetase, cytoplasmic
	0.5	Contig_5624	Protein DDI1 homolog 2
	0.5	Contig_5644	Novel protein similar to vertebrate beta-1,4-N-acetyl-galactosaminyl transferase 3 (B4GALNT3)
	0.5	Contig_5682	Putative uncharacterized protein
	0.5	Contig_5683	GH23485
	0.5	Contig_5715	Protein EMSY
	0.5	Contig_5743	cDNA FLJ51799, highly similar to Sorting nexin-2
	0.5	Contig_5829	Chromosome undetermined scaffold_57, whole genome shotgun sequence
	0.5	Contig_5894
	0.5	Contig_6106	Novel protein (Zgc:153058)
	0.5	Contig_6408	MYPT-75D
	0.5	Contig_6438	Predicted protein
	0.5	Contig_6585
	0.5	Contig_6591	LOC100127749 protein
	0.5	Contig_6749	Predicted protein
	0.5	Contig_6757	Protein ERGIC-53
	0.5	Contig_6827
	0.5	Contig_6850	Membrane-associated DHHC1 zinc finger protein
	0.5	Contig_6884	F-box protein 36
	0.5	Contig_6908
	0.5	Contig_7058	Succinate-semialdehyde dehydrogenase, mitochondrial
	0.5	Contig_7091
	0.5	Contig_7130	P2X purinoceptor
	0.5	Contig_7289	GL22333
	0.5	Contig_7363	Expressed protein
	0.5	Contig_7377
	0.5	Contig_7459	COP9 signalosome complex subunit 3
	0.5	Contig_7471	DNA topoisomerase
	0.5	Contig_752	Scavenger receptor cysteine-rich protein type 12
	0.5	Contig_753	Peptidyl-prolyl cis-trans isomerase
	0.5	Contig_7847	Translocation associated membrane protein, putative
	0.5	Contig_7908
	0.5	Contig_7965	Twinfilin-1
	0.5	Contig_8113
	0.5	Contig_8150	Predicted protein
	0.5	Contig_841	DC2-like protein
	0.5	Contig_8432	Zgc:162979 protein
	0.5	Contig_8589	Predicted protein
	0.5	Contig_862	Heat shock protein 70kDa
	0.5	Contig_8793
	0.5	Contig_899
	0.5	Contig_9498	LOC100124913 protein
	0.5	Contig_9596	POGK protein
	0.5	Contig_9683
	0.5	Contig_9796	P75 neurotrophin receptor a-1
	0.5	Contig_9955	Leucine-rich repeat flightless-interacting protein 2
