# Supplementary material for: Gene Discovery in the Threatened Elkhorn Coral: 454 Sequencing of the Acropora palmata Transcriptome
Source: PLoS One. 2011 Dec 28;6(12):e28634. doi: 10.1371/journal.pone.0028634 (PMC3247206; doi:10.1371/journal.pone.0028634)
Supplement: Information S4 — SNP validation summary and primer sequences. (XLSX) [file pone.0028634.s004.xlsx]

## Sheet: SNPMarkers
Table S4) Primers used for SNP validation. SNPs targeted indicates the number of SNPs identified in the portion of the Contig amplified by the primers using the SNPhunter algorithm. "SNPs detected" indicates the number of variable SNPs found in the amplified PCR products from 11, 8, and 7 individual samples from Florida, Curacao, and Puerto Rico respectively. "Intron Detected" indicates the size …
Contig	SNPs Targeted	SNPs Detected	Intron Detected	Gene Name	Primer ID	Primer F	Primer R
Contig_2482	3	0	292bp	Nuclear Factor Kappa B	ap2482	ACCAGGAAAGCAGACACGAC	AAGCCAGTCACGCAACAAAT
Contig_3572	2	4	na	Lipopolysaccharide-induced TNF-alpha factor	ap3572	TTGCTTTTATTTTGCTTTCAGC	ACCCAGGTCTATCGGCTACC
Contig_4630	4	3	na	Melanopsin	ap4630	AGCTTCGCGAGCCAAATTAC	TGTTGCCAAGACTCTCTCCA
Contig_7081	3	1	na	Cyano Fluorescent Protein	ap7081	ATTCAATACGTCGGCCAATC	TGAAATCCACATAGCCCAAA
Contig_7690	4	1	na	GA14711; nuclear factor erythroid 2, invertebrate	ap7690	TCCAAGGTGCCAATGGTAGT	TTTGAGTATAATAATCCTGCCAAAAA
Contig_21127	2	3	683bp	Galaxin	ap21127	GGTGACTTCCATTGGCTTGT	TTGAGTTGAGGTGACGTTGG

## Sheet: AlleleFrequencies
Table S5) SNP allele frequencies summarized by population. SNPs are identified by their primer names followed by their position along the contig sequence in brackets. For SNPs identified in inrotonic sequence (bold) the position is based on the amplified PCR product. Major and minor allele frequencies are presented for each marker for each of the three surveyed populations. Allele type is indicat…
SNP [bp]	Florida	Curacao	Puerto Rico
ap2482 [869]	C (1.00)	C (1.00)	C (1.00)
ap2482 [1048]	C (1.00)	C (1.00)	C (1.00)
ap2482 [1341]	A (1.00)	A (1.00)	A (1.00)
ap3572 [40]	C (0.44) / G (0.56)	C (0.75) / G (0.25)	C (0.92) / G (0.08)
ap3572 [298]	T (0.69) / C (0.31)	T (0.75) / C (0.25)	T (0.92) / C (0.08)
ap3572 [465]*	C (0.38) / A (0.63)	C (0.75) / A (0.25)	C (0.83) / A (0.17)
ap3572 [477]*	G (0.50) / C (0.50)	G (0.75) / C (0.25)	G (0.92) / C (0.08)
ap4630 [276]	G (0.67) / C (0.33)	G (1.00)	G (0.67) / C (0.33)
ap4630 [359]	T (0.50) / C (0.50)	T (0.42) / C (0.58)	T (0.50) / C (0.50)
ap4630 [555]	A (0.58) / G (0.42)	A (0.83) / G (0.17)	A (0.58) / G (0.42)
ap4630 [561]	T (1.00)	T (1.00)	T (1.00)
ap7081 [225]	A (1.00)	A (1.00)	A (0.58) / G (0.42)
ap7081 [272]	C (1.00)	C (1.00)	C (1.00)
ap7081 [572]	T (1.00)	T (1.00)	T (1.00)
ap7690 [1042]	A (1.00)	A (1.00)	A (1.00)
ap7690 [1082]	C (1.00)	C (1.00)	C (0.83) / A (0.17)
ap7690 [1106]	T (1.00)	T (1.00)	T (1.00)
ap7690 [1158]	A (1.00)	A (1.00)	A (1.00)
ap21127 [142]	C (1.00)	C (1.00)	C (0.67) / T (0.33)
ap21127 [165]*	C (0.70) / A (0.30)	C (0.38) / A (0.63)	C (0.88) / A (0.13)
ap21127 [371]	C (1.00)	C (1.00)	C (1.00)
ap21127 [585]*	A (0.33) / G (0.67)	A (1.00)	A (1.00)
